# Supplementary material for: Global burden and cross-country inequality of infectious skin diseases in children: the Global Burden of Disease Study 2021
Source: Int Health. 2025 Oct 14;18(3):480–9. doi: 10.1093/inthealth/ihaf109 (PMC13154834; doi:10.1093/inthealth/ihaf109)
Supplement: ihaf109_Supplemental_Files [file ihaf109_supplemental_files.zip]

Archive with 3 entries (3 files):
- Appendix_track_changes.docx
- Figure S12.pdf
- Figure S13.pdf
